# Supplementary material for: Diaphragm thickness and mobility elicited by two different modalities of inspiratory muscle loading in heart failure participants: A randomized crossover study
Source: PLoS One. 2024 May 24;19(5):e0302735. doi: 10.1371/journal.pone.0302735 (PMC11125520; doi:10.1371/journal.pone.0302735)
Supplement: S1 File — (XLSX) [file pone.0302735.s003.xlsx]

## Sheet: Geral
n	Sexo	Idade	Etnia	Peso	Altura	IMC	%Gordura	Mass Total Kg	PA		FC	SpO2 %	FE%	VO2/ Kg	Dinamometria		Pimax	Pemax	Sindex	VEF1 L	Vef1 L/m Pred	Vef1 %	CVF L	Cvf L/M Pred	CVF %Pred	Vef1/CVF%	VEF1/CVF % Pred
1	2	66	2	66	1.63	24.841	MP	MP	110	70	66	97	57	14.7	19.4333	21.2333	35.58	48	45.08	1.59	2.43	66	2.59	3.09	84	61	78
2	1	40	2	73.5	1.67	26.3545	37.8	97.7	120	60	88	97	51	28.3	23.1667	21.7667	75.01	88	70.1	2.78	3.88	72	3.67	4.68	78	76	91
3	2	62	2	48	1.5	21.3333	34.3	48.5	110	70	61	98	35	18.2	27.1667	23.3	67	63	59.75	1.12	2.1	53	1.89	2.6	73	59	81
4	1	52	1	94.5	1.72	31.9429	36.1	93.1	135	85	69	96	61	23.3	46.0333	42.4667	135.93	141	110.11	2.53	3.74	68	3.87	4.66	83	65	80
5	1	56	1	71.4	1.71	24.4178	MP	MP	100	60	70	97	26	15.9	45.3333	45.8667	98.06	136	155	2.92	3.64	80	3.47	4.57	76	84	79
6	2	58	1	62	1.49	27.9267	36.8	58.8	110	70	56	98	52		24.5	21.7667	62.87	83	81	1.79	2.15	83	2.51	2.63	96	71	88
7	2	64	2	71.4	1.52	30.9037	49.4	69.8	110	70	75	95	66		29.5333	23.5333	67.7	61	63.37	1.61	2.12	76	1.77	2.65	67	91	114
8	2	48	1	62	1.61	23.9188	38.4	60.4	130	80	81	99	28		22.6667	19.1667	71.3	83	47.13	2.09	2.73	77	2.19	3.34	65	95	117
9	1	47	2	76.2	1.64	28.3314	32.1	81.4	120	80	72	97	67	21.8	22.66	19.16	123.64	87	132.88	3	3.57	84	3.77	4.33	87	80	97
10	1	49	2	100	1.69	35.0128	36.1	99.6	140	80	71	97	55		31.9	29.7	31.66	69	60.51	3.31	3.69	90	3.95	4.54	87	84	103
11	1	58	2	102	1.77	32.5577	39.1	107.2	130	80	74	99	61		45.6667	47.4333	141.2	121	118.1	3.3	3.55	93	4.63	4.45	104	71	90
12	2	63	2	70.8	1.53	30.2448	39.2	78.3	120	80	71	97	51	9.6	19.9667	15.1667	55.69	42	40.9	1.23	2.77	44	2.01	3.41	59	61	76
13	1	60	1	88.8	1.74	29.3302	33.3	87.8	120	80	63	96	28	13.9	50.1	47.2333	63.33	72	86	2.81	2.86	98	3.52	3.64	97	80	79
14	1	51	2	78	1.74	25.763	32.9	78.9	110	70	97	97	56		41.3	41.1333	115.76	106	86.47	2.53	3.83	66	3.57	4.78	75	71	89
15	1	61	1	74.5	1.75	24.3265	31.5	74.3	110	60	66	97	67	17.4	44.4	40.3667	128.3	144	96.47	3.3	3.25	102	4.22	4.09	103	78	79
16	1	44	1	64	1.69	22.4082	18	62.4	110	60	87	99	43		44.2667	37.8	116.8	117	112.93	2.81	3.81	74	3.79	4.65	82	74	90
17	1	58	2	84	1.69	29.4107	33.2	83.2	120	80	60	96	46		39.3667	40.3667	53.73	38	106.48	2.36	3.46	68	3.3	4.36	76	72	90
	M: 1		B:1
	F: 2		P:2
			N:3

## Sheet: Planilhados US
	JANELA 1 - Baseline			JANELA 1 - G I (mola)									JANELA 1 - G II (kh2)									JANELA 2 - Baseline			JANELA 2 - G I (mola)									JANELA 2 - G II (kh2)
CARDIO	Tde Base	Tdi Base	Δ Tdi	Tde 30%	Tdi 30%	Δ Tdi 30%	Tde 60%	Tdi 60%	Δ Tdi 60%	Tde 80%	Tdi 80%	Δ Tdi 80%	Tde 30%	Tdi 30%	Δ Tdi 30%	Tde 60%	Tdi 60%	Δ Tdi 60%	Tde 80%	Tdi 80%	Δ Tdi 80%	Tde	TDi	Tfdi ( Tdi-Tde/Tde)%	Tde 30%	Tdi 30%	Tfdi 30%	Tde 60%	Tdi 60%	Tfdi 60%	Tde 80%	Tdi 80%	Tfdi 80%	Tde 30%	Tdi 30%	Tfdi 30%	Tde 60%	Tdi 60%	Tfdi 60%	Tde 80%	Tdi 80%	Tfdi 80%
1	17	25	8	23	32	9	20	34	14	25	32	7	17	31	14	27	35	8	22	34	12	1.3	1.67	0.284615	1.37	1.85	0.350365	1.4	1.9	0.357143	1.49	1.74	0.167785	1.31	1.7	0.29771	1.29	1.8	0.395349	1.29	1.73	0.341085
2	26	35	9	22	32	10	25	36	11	25	28	3	28	34	6	28	37	9	26	31	5	1.46	1.9	0.30137	1.7	2.8	0.647059	1.6	2.9	0.8125	1.6	2.7	0.6875	1.82	2.37	0.302198	2.2	3.5	0.590909	1.9	2.62	0.378947
3	30	38	8	26	38	12	31	39	8	25	35	10	25	36	11	25	37	12	27	31	4	1.6	1.9	0.1875	1.8	2.4	0.333333	1.7	2.61	0.535294	1.66	2.37	0.427711	1.84	2.55	0.38587	1.69	2.67	0.579882	1.78	2.7	0.516854
4	26	32	6	31	36	5	27	34	7				25	33	8	28	32	4	24	31	7	1.95	2.2	0.128205	1.95	2.61	0.338462	1.89	2.51	0.328042	1.9	2.44	0.284211	1.96	2.42	0.234694	1.99	2.68	0.346734	1.99	2.54	0.276382
5	23	31	8	26	36	10	28	38	10	29	36	7	29	39	10	31	41	10	32	43	11	2	2.33	0.165	2.1	2.47	0.17619	2.12	2.88	0.358491	2.12	2.74	0.292453	1.98	2.26	0.141414	2.12	2.8	0.320755	2.12	2.53	0.193396
6	27	32	5	26	31	5	26	35	9	26	34	8	23	30	7	24	30	6	21	28	7	1.7	2.1	0.235294	1.84	2.35	0.277174	1.94	2.5	0.28866	1.89	2.09	0.10582	1.79	2.1	0.173184	1.75	2.42	0.382857	1.84	2.2	0.195652
7	19	28	9	20	32	12	24	33	9	19	34	15	17	34	17	27	33	6	19	36	17	1.95	2.1	0.0769231	1.98	2.39	0.207071	1.98	2.67	0.348485	1.91	2.26	0.183246	1.85	2.1	0.135135	1.9	2.4	0.263158	1.91	2.39	0.251309
8	21	26	5	17	39	22	23	32	9	24	32	8	18	26	8	23	30	7	17	30	13	1.96	2.1	0.0714286	2.02	2.26	0.118812	2.08	2.5	0.201923	2.14	2.44	0.140187	1.96	2.08	0.0612245	1.96	2.2	0.122449	1.9	2.08	0.0947368
9	18	26	8	23	48	25	24	48	24				24	41	17	25	44	19	24	47	23	2.08	2.56	0.230769	2.02	2.9	0.435644	2.08	3.33	0.600962	1.9	2.44	0.284211	2.2	3.33	0.513636	2.15	3.41	0.586047	2.1	2.66	0.266667
10	18	25	7	24	33	9	20	35	15	19	39	20	21	34	13	21	35	14	20	35	15	2.09	2.3	0.100478	2.05	2.73	0.331707	2.12	3	0.415094	2.18	2.53	0.16055	2.09	2.8	0.339713	2.09	3	0.435407	2.02	2.58	0.277228
11	29	34	5	23	38	15	29	39	10				22	35	13	22	34	12	29	35	6	2.44	2.68	0.0983607	2.38	3.05	0.281513	1.83	2.5	0.36612	1.9	2.44	0.284211	2	2.8	0.4	2.1	2.87	0.366667	2.05	2.67	0.302439
12	19	28	9	18	31	13	19	32	13	21	31	10	22	33	11	25	32	7	25	33	8	1.97	2.31	0.172589	2.04	2.65	0.29902	2.04	3.06	0.5	2.11	2.93	0.388626	2.05	2.87	0.4	2.12	3.08	0.45283	2.05	2.8	0.365854
13	19	25	6	19	35	16	20	33	13	22	34	12	20	33	13	20	34	14	22	33	11	1.89	2.38	0.259259	1.89	2.56	0.354497	1.83	2.68	0.464481	1.83	2.5	0.36612	2.01	2.68	0.333333	2.07	2.87	0.386473	2.14	2.81	0.313084
14	16	24	8	21	34	13	17	33	16	17	39	22	18	33	15	19	32	13	21	39	18	1.91	2.26	0.183246	2.12	2.87	0.353774	1.98	3.01	0.520202	2.05	2.8	0.365854	2.11	2.99	0.417062	2.04	3.13	0.534314	2.11	2.93	0.388626
15	19	27	8	17	33	16	19	34	15				25	35	10	22	37	15	20	38	18	2.18	2.38	0.0917431	1.97	2.45	0.243655	1.97	2.59	0.314721	1.9	2.44	0.284211	1.97	2.45	0.243655	1.99	2.59	0.301508	2.18	2.65	0.215596
16	22	28	6	20	36	16	20	41	21	24	41	17	20	38	18	20	42	22	21	38	17	2.15	2.5	0.162791	2.08	2.64	0.269231	2.08	2.71	0.302885	2.08	2.57	0.235577	2.15	2.5	0.162791	2.08	2.71	0.302885	2.15	2.43	0.130233
17	20	26	6	19	32	13	18	33	15	21	35	14	18	32	14	21	30	9	22	32	10	1.73	1.93	0.115607	1.83	2.04	0.114754	1.73	2.34	0.352601	1.73	2.14	0.236994	1.73	1.98	0.144509	1.73	2.25	0.300578	1.73	2.14	0.236994
																								< 20% = disfunção
